# Supplementary material for: Ethanol locks for the prevention of catheter-related infection in patients with central venous catheter: A systematic review and meta-analysis of randomized controlled trials
Source: PLoS One. 2019 Sep 12;14(9):e0222408. doi: 10.1371/journal.pone.0222408 (PMC6742384; doi:10.1371/journal.pone.0222408)
Supplement: S1 Table — (XLS) [file pone.0222408.s003.xls]

## Sheet: sheet1
First Author, Year	Country	Disease	NO. of patients		NO. of catheters		Gender（male/female）		Age (years)		No. of catheter-days		Tunnelled or non-tunnelled catheter	Site of catheter insertion	Catheter care describes	Intervention		Ethanol lock regimen	Outcomes	Defination of CRBSI	Time period of study
			Exp	Control	Exp	Control	Exp	Control	Exp	Control	Exp	Control				Exp	Control
Sanders, 2008	New Zealand	Haematology	34	30	34	30	17/17	16/14	52.4±2.3	47.2±2.7	5000	3537	Tunnelled	Subclavian veins	Yes	3ml of 70% ethanol	Heparin	Frequency: daily; Dwell: 2hours; Removal: aspirated	CRBSI, exit site infetion, catheters removed, thrombosis, mortality	Yes	March 2003 to August 2006
Slobbe, 2010	Netherlands	Haematology	376		226	222	130 (male)	125(male)	51.7 (18–75)	49.8 (18–74)	14262	13483	Tunnelled	Internal jugular vein, subclavian vein, femoral vein	Not reported	3ml of 70% ethanol	0.9% NaCl	Frequency: daily (inpatient), weekly (outpatient); Dwell: 15minutes; Removal: flushed	CRBSI, mortality	Yes	July 2005 to August 2008
Broom, 2012	Australia	Hemodialysis	25	24	25	24	13/12	11/13	52±18	64±16	3614	1834	Tunnelled	Internal jugular vein	Yes	3ml of 70% ethanol	5000U/ml Heparin	Frequency: once weekly ; Dwell: 48hours; Removal: aspirated	CRBSI, exit site infetion, catheter dysfunction, thrombosis	Yes	October 2006 to November 2010
Yang, 2013	China	Hemodialysis	20	20	20	20	16/24		61~87, mean 72		Not reported		Not reported	Internal jugular vein	Not reported	70% ethanol	Heparin	Frequency: once weekly ; Dwell: not reported; Removal: aspirated	CRBSI	Not reported	Not reported
Sun, 2014	China	Hemodialysis	16	16	16	16	16/16		69.78±7.96		4449	4363	Tunnelled	Internal jugular vein	Yes	3.3ml of 70% ethanol	5000U/ml Heparin	Frequency: once weekly ; Dwell: not reported; Removal: aspirated	CRBSI, exit site infetion, catheter dysfunction, mortality	Yes	January 2003 to November 2013
Worth, 2014	Australia	Hematology	42	43	42	43	24/18	28/15	18~70, mean 47	17-66, mean 48.1	2216	2657	Tunnelled	Subclavian, internal jugular veins	Not reported	2ml of 70% ethanol	Heparin (50 units in 5 mL)	Frequency: daily (inpatient), three times weekly (outpatient); Dwell: 2hours; Removal: aspirated	CRBSI, exit site infetion, thrombosis	Yes	September 2009 to January 2011
Schoot, 2015	Netherlands	Paediatric oncology	153	154	153	154	89/64	86/68	9.8 (1.0~17.9)	7.8 (1.5~17.5)	20916	19915	Tunnelled	Jugular vein, subclavian vein	Not reported	1.5 or 3ml of 70% ethanol	100IU/ml Heparin	Frequency: at least once every six weeks, but with a maximum lock frequency once weekly; Dwell: 2hours; Removal: flushed	CRBSI, catheter dysfunction, catheters removed, thrombosis, mortality	Yes	October 2007 to December 2012
Souweine, 2015	France	Renal-replacement therapy or plasma exchange	730	730	730	730	444/286	446/284	65 (56~75)	66 (56~76）	6541	6496	Non-tunneled	Internal jugular ，femoral vein ，subclavian vein	Yes	2ml of 60% wt/wt ethanol	0.9% NaCl	Frequency: after each intermittent hemodialysis/plasma exchange session, and at circuit termination for any reason in the event of continuous renal-replacement therapy; Dwell: 2minutes; Removal: flushed	CRBSI, mortality	Yes	June 2009 to December 2011
Salonen, 2017	USA	Parenteral nutrition	18	20	18	20	6/12	6/14	49 ± 16	52 ± 16	2597	3125	Not reported	Not reported	Not reported	3ml of 70% ethanol	100 U/mL heparin	Frequency: after each intermittent parenteral nutrition; Dwell: not reported Removal: flushed	CRBSI, mortality	Yes	July 2014 to April 2016
